# Supplementary material for: First series of da Vinci single-port robotic-assisted cervical oesophagectomy: single-centre IDEAL stage 2a/2b study
Source: BJS Open. 2026 Jun 5;10(3):zrag030. doi: 10.1093/bjsopen/zrag030 (PMC13237595; doi:10.1093/bjsopen/zrag030)
Supplement: zrag030_Supplementary_Data [file zrag030_supplementary_data.zip]

Archive with 4 entries (4 files):
- Video 1. Critical steps of the da Vinci SP RACE procedure.avi
- Video_still_1.jpg
- Video_still_2.jpg
- Video_still_3.jpg
